# Supplementary material for: SNPhylo: a pipeline to construct a phylogenetic tree from huge SNP data
Source: BMC Genomics. 2014 Feb 26;15:162. doi: 10.1186/1471-2164-15-162 (PMC3945939; doi:10.1186/1471-2164-15-162)
Supplement: Additional file 1 — SNPhylo version 20140116. Description: This compressed file contains SNPhylo source codes and additional files such as setup script and instruction for installation. The latest version is available at SNPhylo homepage (http://chibba.pgml.uga.edu/snphylo/). [file 1471-2164-15-162-S1.gz]

Archive with 16 entries (14 files):
- COPYING
- README.rst
- docs
- docs/install_on_linux.rst
- docs/install_on_osx.rst
- scripts
- scripts/convert_simple_to_hapmap.py
- scripts/determine_bs_tree.R
- scripts/draw_unrooted_tree.R
- scripts/generate_snp_sequence.R
- scripts/remove_low_depth_genotype_data.py
- scripts/remove_no_genotype_data.py
- setup.data
- setup.sh
- snphylo.cfg
- snphylo.template
