# Supplementary material for: SNPhylo: a pipeline to construct a phylogenetic tree from huge SNP data
Source: BMC Genomics. 2014 Feb 26;15:162. doi: 10.1186/1471-2164-15-162 (PMC3945939; doi:10.1186/1471-2164-15-162)
Supplement: Additional file 1 — SNPhylo version 20140116. Description: This compressed file contains SNPhylo source codes and additional files such as setup script and instruction for installation. The latest version is available at SNPhylo homepage (http://chibba.pgml.uga.edu/snphylo/). [file 1471-2164-15-162-S1.gz › README.rst]

=======
SNPhylo
=======

Introduction
------------
Phylogenetic tree is a good tool to infer evolutionary relationships among various organisms so the tree has been used in many evolutionary studies. Consequently, phylogenetic tree based on SNP data have been determined in resequencing projects. However, there was no simple way to determine phylogenetic tree with the huge number of variants determined from resequencing data. Thus, we had developed new pipeline, SNPhylo, to construct phylogenetic tree based on SNP data. With this pipeline, user can construct a phylogenetic tree from a file containing huge SNP data.

Features
--------
1. Tree construction based on genome wide SNPs. Conventional tree construction is based on hand full of genes with certain properties such single copy gene, ribosomal RNA gene, Internal transcribed spacer sequences (ITS). SNPhylo builds tree with genome wide information, thus, it is more accurate
2. Reduce SNP redundancy by linkage disequilibrium (LD). SNPs in a same LD block provides redundant lineage information. SNPhylo keeps only one informative SNP in a LD block. It greatly decreases running time without losing informative sites.
3. Tree construction process is highly automated. SNPhylo takes most common SNP/genotype format (vcf/hapmap) as well as a simple SNP data format as input and produces maximum likelihood tree with only one command!

Homepage
--------
http://chibba.pgml.uga.edu/snphylo

Contact
-------
Tae-Ho Lee (thlee_at_uga.edu) or Hui Guo (hguo_at_uga.edu)
