# Supplementary material for: SNPhylo: a pipeline to construct a phylogenetic tree from huge SNP data
Source: BMC Genomics. 2014 Feb 26;15:162. doi: 10.1186/1471-2164-15-162 (PMC3945939; doi:10.1186/1471-2164-15-162)
Supplement: Additional file 1 — SNPhylo version 20140116. Description: This compressed file contains SNPhylo source codes and additional files such as setup script and instruction for installation. The latest version is available at SNPhylo homepage (http://chibba.pgml.uga.edu/snphylo/). [file 1471-2164-15-162-S1.gz › scripts/convert_simple_to_hapmap.py]

import re
import sys
import os.path

from itertools import groupby, chain
from operator import itemgetter

def help(error_no):
    print >> sys.stderr, "Convert simple SNP data file to HapMap format"
    print >> sys.stderr
    print >> sys.stderr, "Version: 10112013"
    print >> sys.stderr
    print >> sys.stderr, "Usage:"
    print >> sys.stderr, "    %s Simple_SNP_data_file" % os.path.basename(sys.argv[0])
    print >> sys.stderr
    print >> sys.stderr, "Simple SNP Data File Format:"
    print >> sys.stderr, "#Chrom\tPos\tRef\tSample_ID1\tSample_ID2\t..."
    print >> sys.stderr, "1\t1000\tA\tA\tT\t..."
    print >> sys.stderr, "1\t1002\tG\tC\tG\t..."
    print >> sys.stderr, "..."
    print >> sys.stderr, "2\t2000\tG\tC\tG\t..."
    print >> sys.stderr, "2\t2002\tA\tA\tT\t..."
    print >> sys.stderr, "..."
    sys.exit(error_no)

if len(sys.argv) != 2: help(1)

simple_file = sys.argv[1]

def determine_alleles(simple_data):
    base2allele = {"A": "AA", "C": "CC", "G": "GG", "T": "TT", "R": "AG", "Y": "CT", "K": "GT", "M": "AC", "S": "CG", "W": "AT"} 
    alleles = []
    genotype_data = []
    for simple_datum in simple_data:
        if simple_datum in base2allele:
            allele = base2allele[simple_datum.upper()]
            genotype_data.append(allele)
            alleles.append(list(allele))
        else:
            genotype_data.append("NN")

    # Tried to implement without dictionary data type as an experiment
    alleles = "/".join(sorted(zip(*sorted([(base, len(list(base_group))) for base, base_group in groupby(sorted(chain(*alleles)))], key=itemgetter(1), reverse=True))[0][:2]))
    if len(alleles) == 1:
        alleles = alleles + "/" + alleles

    return alleles, genotype_data

rs_num = 1
for line in open(simple_file, "r"):
    simple_data = line.strip().split()
    if simple_data[0].upper() == "#CHROM":
        print "rs#\talleles\tchrom\tpos\tstrand\tassembly#\tcenter\tprotLSID\tassayLSID\tpanelLSID\tQCcode\t" + \
            "\t".join(simple_data[2:])
        continue

    alleles, genotype_data = determine_alleles(simple_data[2:])

    try:
        chrom = int(simple_data[0])
    except ValueError:
        print >> sys.stderr, "The Chromosome ID should be choromosome number.\n"
        help(1)

    try:
        pos = int(simple_data[1])
    except ValueError:
        print >> sys.stderr, "The Position should be number.\n"
        help(1)

    print ("rs%08i\t%s\t%i\t%i\t.\tNA\tNA\tNA\tNA\tNA\tNA\t" % (rs_num, alleles, chrom, pos)) + "\t".join(genotype_data)
    rs_num += 1
